# Supplementary material for: Influence of Ideational Praxis on the Development of Play and Adaptive Behavior of Children with Autism Spectrum Disorder: A Comparative Analysis
Source: Int J Environ Res Public Health. 2021 May 26;18(11):5704. doi: 10.3390/ijerph18115704 (PMC8197801; doi:10.3390/ijerph18115704)
Supplement: Supplementary file 1 [file ijerph-18-05704-s001.zip]

Archive with 1 entries (1 files):
- ijerph-1173047-supplementary.pdf
